# Supplementary material for: Glyceraldehyde as an Efficient Chemical Crosslinker Agent for the Formation of Chitosan Hydrogels
Source: Gels. 2021 Oct 28;7(4):186. doi: 10.3390/gels7040186 (PMC8628775; doi:10.3390/gels7040186)
Supplement: Supplementary file 1 [file gels-07-00186-s001.zip]

Archive with 1 entries (1 files):
- gels-1413450-supplementary.pdf
